# Supplementary material for: Case mix adjustment of health outcomes, resource use and process indicators in childbirth care: a register-based study
Source: BMC Pregnancy Childbirth. 2016 May 31;16:125. doi: 10.1186/s12884-016-0921-0 (PMC4888656; doi:10.1186/s12884-016-0921-0)
Supplement: Additional file 1: Table S1. — Detailed definitions and data source for all case mix variables included. This table details the exact codes and the data source for the variables used for analysis. (XLSX 10 kb) [file 12884_2016_921_MOESM1_ESM.xlsx]

## Sheet: Sheet1
Variable	Data source	Criteria
Sociodemographic factors
Age	PAS	Age at admission for delivery
Born outside EU	Statistics Sweden
Obstetrical characteristics
First birth	MBR
Previous caesarean section	MBR/PAS	Information in MBR or presence of codes O342 or O757 in PAS
Non-cephalic presentation	PAS	O321, O322, O641, O644, O801, O830, O831
Multiple birth	MBR/PAS	Information in MBR or presence of codes O42 in PAS
Premature delivery (w33+0-w36+6)	PAS	O601C eller O603C
BMI	MBR	BMI at first prenatal appointment
Complications during pregnancy
Cervical insufficiency	PAS	O343
Infection of amniotic sac	PAS	O411
Pre-eclampsia	PAS	O14
Post-term pregnancy	PAS	O489
Gestational diabetes	PAS	O24
Polyhydramnios	PAS	O409
Oligohydramnios	PAS	O410
Placenta praevia	PAS	O44
Premature rupture of membranes	PAS	O42
Bleeding during pregnancy	PAS	O46
Placental abruption	PAS	O45
Herpes	PAS	N77
Intrauterine growth restriction	PAS	O365
Hepatosis	PAS	O266
Comorbidities
Blood diseases	PAS	D500, D501, D508, D53, D55, D57, D58, D59, D6, D7, D8
Substance abuse	PAS	Z714, Z721, Z715, Z722, F10-F19
Endocrine and metabolic diseases	PAS	E00-E07, E1-E5, E60, E61, E63, E64, E67, E68, E8
Gynaecological diseases	PAS	N882, N883, D25, N99, N31-N37, Q51
Heart and vessel diseases	PAS	I80, I81, I82, I85, I86, I87, I0-I7, I9
Infectious diseases	PAS	A5-A9, B1, B2
Liver diseases	PAS	K70-K77
Lung diseases	PAS	J40-J47
Neurological diseases	PAS	G621, G50-GG55, G57,G58, G59, G0-G4, G7, G8, G9
Renal diseases	PAS	N0, N1, N2, I120, I131, N250, Z490, Z491, Z492, Z940, Z992, N18, N19
Mental disorders	PAS	F204, F302, F312-F315, F341, F412, F432, F20, F22-F25, F28, F29, F32, F33
Musculoskeletal diseases	PAS	M05, M06, M3, M6
Bowel diseases	PAS	K50, K51, K52, K55-K59, K6
Tumour diseases	PAS	C1-C9
